# Supplementary material for: Perfusion-Based Bioreactor Culture and Isothermal Microcalorimetry for Preclinical Drug Testing with the Carbonic Anhydrase Inhibitor SLC-0111 in Patient-Derived Neuroblastoma
Source: Int J Mol Sci. 2022 Mar 14;23(6):3128. doi: 10.3390/ijms23063128 (PMC8955558; doi:10.3390/ijms23063128)
Supplement: Supplementary file 1 [file ijms-23-03128-s001.zip]

Archive with 1 entries (1 files):
- ijms-1628012-supplementary.pdf
